# Supplementary material for: Estimating the degree to which distance and temperature differences drive changes in fish community composition over time in the upper Mississippi River
Source: PLoS One. 2019 Dec 2;14(12):e0225630. doi: 10.1371/journal.pone.0225630 (PMC6886860; doi:10.1371/journal.pone.0225630)
Supplement: S2 File — This file contains intermediate statistical outputs, such as Bray-Curtis similarity index values and degree days, that are used to build statistical models relating physical distance to Bray-Curtis similarity. While the generating process for these data is included in S1 File, this intermediate data file is included for both transparency and ease of reproduction. (XLSX) [file pone.0225630.s002.xlsx]

## Sheet: MCUDistDis
DistanceAv	Distancesd	Site1	Site2	Year	Distance	DD0Diff	DD5Diff	DD10Diff	DD15Diff	DD20Diff	DD25Diff
0.304032	0.025287	8	4	1993	135.587	-44.7222	-42.5	-33.8889	-8.61111	-11.6667	1.94444
0.240092	0.0182337	8	4	1994	135.587	98.3333	71.9444	56.9444	45	33.3333	11.3889
0.260273	0.0259636	8	4	1995	135.587	155.278	138.056	123.056	93.6111	71.1111	24.7222
0.267211	0.0200328	8	4	1996	135.587	141.389	133.611	120	97.7778	61.6667	9.72222
0.31117	0.0190502	8	4	1997	135.587	113.889	81.3889	69.4444	57.5	47.7778	13.8889
0.358581	0.0108712	8	4	1998	135.587	202.222	173.333	150	121.667	105.556	23.6111
0.354127	0.0287425	8	4	1999	135.587	329.167	269.444	219.722	166.389	109.167	32.5
0.464176	0.0275591	8	4	2000	135.587	196.389	188.056	154.722	129.167	72.2222	8.33333
0.31933	0.0194404	8	4	2001	135.587	30.8333	40.8333	46.1111	29.7222	32.7778	17.2222
0.367674	0.0133302	8	4	2002	135.587	82.5	65.5556	50.8333	47.5	44.4444	15
0.541751	0.0343951	8	4	2003	135.587	23.0556	18.6111	22.7778	36.9444	38.8889	15.8333
0.444121	0.0289777	8	4	2004	135.587	67.7778	52.5	37.5	23.8889	14.1667	9.76996e-15
0.358	0.0220416	8	4	2005	135.587	32.2222	31.3889	35	33.8889	30.8333	8.88889
0.325878	0.025945	8	4	2006	135.587	12.2222	5.27778	6.94444	6.94444	23.0556	17.7778
0.223805	0.0198766	8	4	2007	135.587	0.555556	-3.88889	-1.94444	-3.88889	8.05556	7.22222
0.375591	0.0205242	8	4	2008	135.587	-16.9444	-13.8889	-18.6111	-1.11111	-4.44444	-3.61111
0.340277	0.0241717	8	4	2009	135.587	-68.0556	-51.3889	-35.5556	-25.2778	2.22222	0
0.252327	0.0191055	8	4	2010	135.587	-29.4444	-26.3889	-17.5	3.61111	0.555556	-1.38889
0.425246	0.0174714	8	4	2011	135.587	-119.722	-97.7778	-78.0556	-57.5	-34.1667	-3.61111
0.390442	0.0166405	8	4	2012	135.587	14.1667	-21.1111	-9.72222	3.61111	7.22222	8.05556
0.307777	0.0198979	8	4	2013	135.587	180.556	137.222	96.6667	64.1667	45.8333	18.8889
0.305238	0.0177667	8	4	2014	135.587	137.5	98.0556	66.6667	38.0556	22.5	3.05556
0.324901	0.0187581	13	4	1993	378.597	-148.894	-119.172	-92.1722	-54.5222	-31.0611	-3.84444
0.187418	0.0157336	13	4	1994	378.597	-53.9444	-79.8278	-71.4611	-22.7389	16.0667	11.3222
0.340129	0.0229863	13	4	1995	378.597	24.2222	-15.5778	-28.7111	-38.0833	-28.9222	-11.9944
0.310685	0.0132353	13	4	1996	378.597	-33.1389	-42.6833	-47.2222	-42.8833	-22.6889	6.96111
0.349814	0.015178	13	4	1997	378.597	-33.4667	-68.9278	-58.9	-24.5667	10.9667	8.93333
0.324449	0.0149763	13	4	1998	378.597	-40.95	-68.9667	-57.5333	-33.3611	-8.20556	13.5056
0.376317	0.0208436	13	4	1999	378.597	167.039	138.206	103.206	111.361	70.9778	26.2222
0.304569	0.0244235	13	4	2000	378.597	120.511	113.367	89.4278	91.5333	54.7722	12.5056
0.374505	0.0155907	13	4	2001	378.597	8.82222	-18.4944	-20.9444	-36.2444	-33.5167	-16.0333
0.223723	0.0205989	13	4	2002	378.597	220.917	146.867	102.878	67.3222	60.9222	16.4111
0.486064	0.0359598	13	4	2003	378.597	37.6167	-2.91111	-35.0778	-23.5889	3.17222	7.33333
0.372849	0.0168739	13	4	2004	378.597	251.467	187.294	130.789	84.8333	26.4278	6.65556
0.437864	0.0186474	13	4	2005	378.597	35.6444	3.39444	7.66667	12.8056	6.55	-5.95556
0.410139	0.0381058	13	4	2006	378.597	84.2333	17.55	-9.83889	-16.6556	13.4111	8.94444
0.299367	0.0202471	13	4	2007	378.597	-10.4778	-29.0444	-40.5167	-27.0778	-19.5111	-0.472222
0.39787	0.0183157	13	4	2008	378.597	65.9	18.6889	-11.7722	0.0666667	2.97222	4.33889
0.368973	0.0137892	13	4	2009	378.597	-216.928	-94.7222	-35.8167	-51.3778	-20.7889	-2.23333
0.432969	0.0224661	13	4	2010	378.597	-23.8667	-30.0611	-23.25	21.4611	30.6556	2.91667
0.292099	0.0160613	13	4	2011	378.597	-678.044	-544.422	-375.156	-202.533	-51.0722	4.41111
0.280582	0.0262631	13	4	2012	378.597	25.4389	-56.6	-50.9278	-21.1389	-8.96667	10.9444
0.403519	0.0244484	13	4	2013	378.597	241.5	148.756	66.9056	18.5722	-3.37222	-6.65
0.35917	0.0210934	13	4	2014	378.597	109.3	53.2833	27.4889	6.16111	-7.84444	-1.61667
0.412137	0.03386	13	8	1993	243.01	104.172	76.6722	58.2833	45.9111	19.3944	5.78889
0.320791	0.0287022	13	8	1994	243.01	152.278	151.772	128.406	67.7389	17.2667	0.0666667
0.310809	0.0218043	13	8	1995	243.01	131.056	153.633	151.767	131.694	100.033	36.7167
0.440431	0.020845	13	8	1996	243.01	174.528	176.294	167.222	140.661	84.3556	2.76111
0.299907	0.017382	13	8	1997	243.01	147.356	150.317	128.344	82.0667	36.8111	4.95556
0.411163	0.0172333	13	8	1998	243.01	243.172	242.3	207.533	155.028	113.761	10.1056
0.405877	0.0207744	13	8	1999	243.01	162.128	131.239	116.517	55.0278	38.1889	6.27778
0.482627	0.0223796	13	8	2000	243.01	75.8778	74.6889	65.2944	37.6333	17.45	-4.17222
0.26095	0.0128505	13	8	2001	243.01	22.0111	59.3278	67.0556	65.9667	66.2944	33.2556
0.305471	0.0200177	13	8	2002	243.01	-138.417	-81.3111	-52.0444	-19.8222	-16.4778	-1.41111
0.534171	0.0214943	13	8	2003	243.01	-14.5611	21.5222	57.8556	60.5333	35.7167	8.5
0.466804	0.0276942	13	8	2004	243.01	-183.689	-134.794	-93.2889	-60.9444	-12.2611	-6.65556
0.403567	0.0221859	13	8	2005	243.01	-3.42222	27.9944	27.3333	21.0833	24.2833	14.8444
0.450864	0.026475	13	8	2006	243.01	-72.0111	-12.2722	16.7833	23.6	9.64444	8.83333
0.312143	0.0217842	13	8	2007	243.01	11.0333	25.1556	38.5722	23.1889	27.5667	7.69444
0.342531	0.0231816	13	8	2008	243.01	-82.8444	-32.5778	-6.83889	-1.17778	-7.41667	-7.95
0.475847	0.0251432	13	8	2009	243.01	148.872	43.3333	0.261111	26.1	23.0111	2.23333
0.495505	0.0289152	13	8	2010	243.01	-5.57778	3.67222	5.75	-17.85	-30.1	-4.30556
0.480938	0.0196481	13	8	2011	243.01	558.322	446.644	297.1	145.033	16.9056	-8.02222
0.398136	0.0344044	13	8	2012	243.01	-11.2722	35.4889	41.2056	24.75	16.1889	-2.88889
0.358876	0.0231535	13	8	2013	243.01	-60.9444	-11.5333	29.7611	45.5944	49.2056	25.5389
0.353225	0.0221357	13	8	2014	243.01	28.2	44.7722	39.1778	31.8944	30.3444	4.67222
0.414086	0.0183368	26	4	1993	889.563	862.956	662.778	518.278	371.728	244.489	79.2556
0.397215	0.0160464	26	4	1994	889.563	941.756	687.222	486.389	336.211	205.967	46.0222
0.41755	0.0261932	26	4	1995	889.563	920.322	686.072	451.089	238.217	106.628	25.6056
0.499623	0.0165914	26	4	1996	889.563	1015.31	763.667	562.528	375.617	212.611	42.8111
0.468796	0.0215206	26	4	1997	889.563	978.683	698.022	490.65	361.183	253.267	69.5833
0.476774	0.0173278	26	4	1998	889.563	544.15	417.733	351.067	292.039	220.244	56.0056
0.415563	0.0176871	26	4	1999	889.563	1275.14	1008.81	766.306	525.761	269.628	86.3722
0.504788	0.0150868	26	4	2000	889.563	1086.61	874.367	733.428	560.133	329.522	98.1056
0.485663	0.0144267	26	4	2001	889.563	1237.87	945.906	735.706	491.206	245.183	50.4167
0.404673	0.0170659	26	4	2002	889.563	1069.02	782.267	531.478	359.822	256.122	82.6111
0.50984	0.0187066	26	4	2003	889.563	182.817	266.639	280.672	217.711	136.572	46.8833
0.502627	0.0189387	26	4	2004	889.563	90.9167	178.994	241.839	268.583	179.178	36.4556
0.486132	0.019529	26	4	2005	889.563	774.494	560.244	410.417	324.056	209.8	78.6444
0.418246	0.0413863	26	4	2006	889.563	1274.53	927.45	596.611	399.544	273.511	99.7444
0.447744	0.0185292	26	4	2007	889.563	1062.22	816.456	656.483	522.272	309.689	109.628
0.498312	0.0168123	26	4	2008	889.563	776.05	560.689	420.628	328.117	195.072	47.0889
0.421779	0.0161178	26	4	2009	889.563	20.1722	55.9778	59.4333	76.2222	92.4611	13.6167
0.587023	0.018458	26	4	2010	889.563	641.883	553.139	462.45	358.661	230.156	89.8167
0.347545	0.0146508	26	4	2011	889.563	-233.044	-76.6222	20.4944	64.4167	87.4778	55.0111
0.421631	0.0134105	26	4	2012	889.563	44.4389	26.8	86.5722	134.561	111.583	71.7444
0.516611	0.0151889	26	4	2013	889.563	917.35	656.406	438.606	299.272	165.828	26.15
0.691172	0.0104489	26	4	2014	889.563	781.1	619.633	471.089	317.711	197.106	59.9833
0.52273	0.0231343	26	8	1993	753.976	907.678	705.278	552.167	380.339	256.156	77.3111
0.512456	0.0150384	26	8	1994	753.976	843.422	615.278	429.444	291.211	172.633	34.6333
0.384539	0.0215525	26	8	1995	753.976	765.044	548.017	328.033	144.606	35.5167	0.883333
0.563602	0.0361699	26	8	1996	753.976	873.922	630.056	442.528	277.839	150.944	33.0889
0.519715	0.0236218	26	8	1997	753.976	864.794	616.633	421.206	303.683	205.489	55.6944
0.686978	0.0104598	26	8	1998	753.976	341.928	244.4	201.067	170.372	114.689	32.3944
0.603691	0.0215797	26	8	1999	753.976	945.972	739.361	546.583	359.372	160.461	53.8722
0.686977	0.0180578	26	8	2000	753.976	890.222	686.311	578.706	430.967	257.3	89.7722
0.488106	0.0161708	26	8	2001	753.976	1207.04	905.072	689.594	461.483	212.406	33.1944
0.492186	0.0220284	26	8	2002	753.976	986.517	716.711	480.644	312.322	211.678	67.6111
0.670573	0.0199116	26	8	2003	753.976	159.761	248.028	257.894	180.767	97.6833	31.05
0.634733	0.0302131	26	8	2004	753.976	23.1389	126.494	204.339	244.694	165.011	36.4556
0.4989	0.0249796	26	8	2005	753.976	742.272	528.856	375.417	290.167	178.967	69.7556
0.462087	0.0157475	26	8	2006	753.976	1262.31	922.172	589.667	392.6	250.456	81.9667
0.526681	0.0157875	26	8	2007	753.976	1061.67	820.344	658.428	526.161	301.633	102.406
0.567047	0.0266529	26	8	2008	753.976	792.994	574.578	439.239	329.228	199.517	50.7
0.675787	0.02131	26	8	2009	753.976	88.2278	107.367	94.9889	101.5	90.2389	13.6167
0.71146	0.0144437	26	8	2010	753.976	671.328	579.528	479.95	355.05	229.6	91.2056
0.621799	0.0164323	26	8	2011	753.976	-113.322	21.1556	98.55	121.917	121.644	58.6222
0.664598	0.0152438	26	8	2012	753.976	30.2722	47.9111	96.2944	130.95	104.361	63.6889
0.55795	0.015812	26	8	2013	753.976	736.794	519.183	341.939	235.106	119.994	7.26111
0.743632	0.0122356	26	8	2014	753.976	643.6	521.578	404.422	279.656	174.606	56.9278
0.399856	0.0263758	26	13	1993	510.965	1011.85	781.95	610.45	426.25	275.55	83.1
0.286005	0.0235227	26	13	1994	510.965	995.7	767.05	557.85	358.95	189.9	34.7
0.276595	0.0188163	26	13	1995	510.965	896.1	701.65	479.8	276.3	135.55	37.6
0.397524	0.0186424	26	13	1996	510.965	1048.45	806.35	609.75	418.5	235.3	35.85
0.385492	0.0162725	26	13	1997	510.965	1012.15	766.95	549.55	385.75	242.3	60.65
0.449765	0.0178752	26	13	1998	510.965	585.1	486.7	408.6	325.4	228.45	42.5
0.370046	0.0203372	26	13	1999	510.965	1108.1	870.6	663.1	414.4	198.65	60.15
0.483626	0.0162068	26	13	2000	510.965	966.1	761	644	468.6	274.75	85.6
0.555345	0.0103975	26	13	2001	510.965	1229.05	964.4	756.65	527.45	278.7	66.45
0.299128	0.0193727	26	13	2002	510.965	848.1	635.4	428.6	292.5	195.2	66.2
0.464213	0.0311628	26	13	2003	510.965	145.2	269.55	315.75	241.3	133.4	39.55
0.38736	0.0209073	26	13	2004	510.965	-160.55	-8.3	111.05	183.75	152.75	29.8
0.398923	0.0286191	26	13	2005	510.965	738.85	556.85	402.75	311.25	203.25	84.6
0.402998	0.0184989	26	13	2006	510.965	1190.3	909.9	606.45	416.2	260.1	90.8
0.41563	0.0199582	26	13	2007	510.965	1072.7	845.5	697	549.35	329.2	110.1
0.382321	0.022838	26	13	2008	510.965	710.15	542	432.4	328.05	192.1	42.75
0.449375	0.0249068	26	13	2009	510.965	237.1	150.7	95.25	127.6	113.25	15.85
0.449188	0.0275536	26	13	2010	510.965	665.75	583.2	485.7	337.2	199.5	86.9
0.305685	0.0187421	26	13	2011	510.965	445	467.8	395.65	266.95	138.55	50.6
0.440559	0.0364535	26	13	2012	510.965	19	83.4	137.5	155.7	120.55	60.8
0.390614	0.0296267	26	13	2013	510.965	675.85	507.65	371.7	280.7	169.2	32.8
0.48645	0.0243317	26	13	2014	510.965	671.8	566.35	443.6	311.55	204.95	61.6

## Sheet: MCUDistDisAllSpp
DistanceAv	Distancesd	Site1	Site2	Year	Distance	DD0Diff	DD5Diff	DD10Diff	DD15Diff	DD20Diff	DD25Diff
0.284538	0.13508	8	4	1993	135.587	-44.7222	-42.5	-33.8889	-8.61111	-11.6667	1.94444
0.571468	0.106537	8	4	1994	135.587	98.3333	71.9444	56.9444	45	33.3333	11.3889
0.514632	0.109823	8	4	1995	135.587	155.278	138.056	123.056	93.6111	71.1111	24.7222
0.519013	0.0787547	8	4	1996	135.587	141.389	133.611	120	97.7778	61.6667	9.72222
0.621788	0.059582	8	4	1997	135.587	113.889	81.3889	69.4444	57.5	47.7778	13.8889
0.527696	0.0553891	8	4	1998	135.587	202.222	173.333	150	121.667	105.556	23.6111
0.681277	0.0385439	8	4	1999	135.587	329.167	269.444	219.722	166.389	109.167	32.5
0.583022	0.0587877	8	4	2000	135.587	196.389	188.056	154.722	129.167	72.2222	8.33333
0.604338	0.0641774	8	4	2001	135.587	30.8333	40.8333	46.1111	29.7222	32.7778	17.2222
0.556308	0.0349148	8	4	2002	135.587	82.5	65.5556	50.8333	47.5	44.4444	15
0.779476	0.0363042	8	4	2003	135.587	23.0556	18.6111	22.7778	36.9444	38.8889	15.8333
0.670015	0.057817	8	4	2004	135.587	67.7778	52.5	37.5	23.8889	14.1667	9.77e-15
0.557133	0.0457522	8	4	2005	135.587	32.2222	31.3889	35	33.8889	30.8333	8.88889
0.442161	0.0317275	8	4	2006	135.587	12.2222	5.27778	6.94444	6.94444	23.0556	17.7778
0.551684	0.0279532	8	4	2007	135.587	0.555556	-3.88889	-1.94444	-3.88889	8.05556	7.22222
0.405241	0.0431941	8	4	2008	135.587	-16.9444	-13.8889	-18.6111	-1.11111	-4.44444	-3.61111
0.491649	0.0454167	8	4	2009	135.587	-68.0556	-51.3889	-35.5556	-25.2778	2.22222	0
0.541067	0.0338327	8	4	2010	135.587	-29.4444	-26.3889	-17.5	3.61111	0.555556	-1.38889
0.48852	0.0278369	8	4	2011	135.587	-119.722	-97.7778	-78.0556	-57.5	-34.1667	-3.61111
0.404414	0.06337	8	4	2012	135.587	14.1667	-21.1111	-9.72222	3.61111	7.22222	8.05556
0.413236	0.0428255	8	4	2013	135.587	180.556	137.222	96.6667	64.1667	45.8333	18.8889
0.262479	0.0400536	8	4	2014	135.587	137.5	98.0556	66.6667	38.0556	22.5	3.05556
0.738118	0.0548063	13	4	1993	378.597	-148.894	-119.172	-92.1722	-54.5222	-31.0611	-3.84444
0.339844	0.0930761	13	4	1994	378.597	-53.9444	-79.8278	-71.4611	-22.7389	16.0667	11.3222
0.764109	0.0687879	13	4	1995	378.597	24.2222	-15.5778	-28.7111	-38.0833	-28.9222	-11.9944
0.468849	0.0403891	13	4	1996	378.597	-33.1389	-42.6833	-47.2222	-42.8833	-22.6889	6.96111
0.529661	0.0756579	13	4	1997	378.597	-33.4667	-68.9278	-58.9	-24.5667	10.9667	8.93333
0.280331	0.0608231	13	4	1998	378.597	-40.95	-68.9667	-57.5333	-33.3611	-8.20556	13.5056
0.838837	0.0220568	13	4	1999	378.597	167.039	138.206	103.206	111.361	70.9778	26.2222
0.574118	0.0783731	13	4	2000	378.597	120.511	113.367	89.4278	91.5333	54.7722	12.5056
0.744108	0.0299166	13	4	2001	378.597	8.82222	-18.4944	-20.9444	-36.2444	-33.5167	-16.0333
0.371966	0.0989934	13	4	2002	378.597	220.917	146.867	102.878	67.3222	60.9222	16.4111
0.76535	0.0527543	13	4	2003	378.597	37.6167	-2.91111	-35.0778	-23.5889	3.17222	7.33333
0.754026	0.0568818	13	4	2004	378.597	251.467	187.294	130.789	84.8333	26.4278	6.65556
0.51467	0.0627631	13	4	2005	378.597	35.6444	3.39444	7.66667	12.8056	6.55	-5.95556
0.446809	0.0646009	13	4	2006	378.597	84.2333	17.55	-9.83889	-16.6556	13.4111	8.94444
0.569655	0.0404746	13	4	2007	378.597	-10.4778	-29.0444	-40.5167	-27.0778	-19.5111	-0.472222
0.570212	0.0348561	13	4	2008	378.597	65.9	18.6889	-11.7722	0.0666667	2.97222	4.33889
0.718703	0.0650693	13	4	2009	378.597	-216.928	-94.7222	-35.8167	-51.3778	-20.7889	-2.23333
0.517282	0.10142	13	4	2010	378.597	-23.8667	-30.0611	-23.25	21.4611	30.6556	2.91667
0.645198	0.0468131	13	4	2011	378.597	-678.044	-544.422	-375.156	-202.533	-51.0722	4.41111
0.281833	0.0542014	13	4	2012	378.597	25.4389	-56.6	-50.9278	-21.1389	-8.96667	10.9444
0.476191	0.047364	13	4	2013	378.597	241.5	148.756	66.9056	18.5722	-3.37222	-6.65
0.531801	0.0362779	13	4	2014	378.597	109.3	53.2833	27.4889	6.16111	-7.84444	-1.61667
0.583028	0.0904973	13	8	1993	243.01	104.172	76.6722	58.2833	45.9111	19.3944	5.78889
0.583546	0.100296	13	8	1994	243.01	152.278	151.772	128.406	67.7389	17.2667	0.0666667
0.647295	0.121597	13	8	1995	243.01	131.056	153.633	151.767	131.694	100.033	36.7167
0.361722	0.0691127	13	8	1996	243.01	174.528	176.294	167.222	140.661	84.3556	2.76111
0.604217	0.0424323	13	8	1997	243.01	147.356	150.317	128.344	82.0667	36.8111	4.95556
0.405626	0.0641734	13	8	1998	243.01	243.172	242.3	207.533	155.028	113.761	10.1056
0.584376	0.0662546	13	8	1999	243.01	162.128	131.239	116.517	55.0278	38.1889	6.27778
0.48785	0.102916	13	8	2000	243.01	75.8778	74.6889	65.2944	37.6333	17.45	-4.17222
0.349297	0.0620841	13	8	2001	243.01	22.0111	59.3278	67.0556	65.9667	66.2944	33.2556
0.299073	0.0676278	13	8	2002	243.01	-138.417	-81.3111	-52.0444	-19.8222	-16.4778	-1.41111
0.664978	0.0694112	13	8	2003	243.01	-14.5611	21.5222	57.8556	60.5333	35.7167	8.5
0.678317	0.0338231	13	8	2004	243.01	-183.689	-134.794	-93.2889	-60.9444	-12.2611	-6.65556
0.326169	0.0713335	13	8	2005	243.01	-3.42222	27.9944	27.3333	21.0833	24.2833	14.8444
0.489398	0.0399162	13	8	2006	243.01	-72.0111	-12.2722	16.7833	23.6	9.64444	8.83333
0.562503	0.0577912	13	8	2007	243.01	11.0333	25.1556	38.5722	23.1889	27.5667	7.69444
0.499741	0.0360403	13	8	2008	243.01	-82.8444	-32.5778	-6.83889	-1.17778	-7.41667	-7.95
0.716903	0.0783319	13	8	2009	243.01	148.872	43.3333	0.261111	26.1	23.0111	2.23333
0.538042	0.0758044	13	8	2010	243.01	-5.57778	3.67222	5.75	-17.85	-30.1	-4.30556
0.550336	0.0416988	13	8	2011	243.01	558.322	446.644	297.1	145.033	16.9056	-8.02222
0.466469	0.0613833	13	8	2012	243.01	-11.2722	35.4889	41.2056	24.75	16.1889	-2.88889
0.362768	0.044388	13	8	2013	243.01	-60.9444	-11.5333	29.7611	45.5944	49.2056	25.5389
0.484606	0.0456117	13	8	2014	243.01	28.2	44.7722	39.1778	31.8944	30.3444	4.67222
0.791263	0.0443695	26	4	1993	889.563	862.956	662.778	518.278	371.728	244.489	79.2556
0.598138	0.0448357	26	4	1994	889.563	941.756	687.222	486.389	336.211	205.967	46.0222
0.425861	0.0908692	26	4	1995	889.563	920.322	686.072	451.089	238.217	106.628	25.6056
0.489468	0.116317	26	4	1996	889.563	1015.31	763.667	562.528	375.617	212.611	42.8111
0.731674	0.0466926	26	4	1997	889.563	978.683	698.022	490.65	361.183	253.267	69.5833
0.426738	0.0509135	26	4	1998	889.563	544.15	417.733	351.067	292.039	220.244	56.0056
0.707539	0.0672369	26	4	1999	889.563	1275.14	1008.81	766.306	525.761	269.628	86.3722
0.642605	0.0616764	26	4	2000	889.563	1086.61	874.367	733.428	560.133	329.522	98.1056
0.656011	0.0438058	26	4	2001	889.563	1237.87	945.906	735.706	491.206	245.183	50.4167
0.726848	0.0509491	26	4	2002	889.563	1069.02	782.267	531.478	359.822	256.122	82.6111
0.832503	0.0429112	26	4	2003	889.563	182.817	266.639	280.672	217.711	136.572	46.8833
0.714946	0.0452353	26	4	2004	889.563	90.9167	178.994	241.839	268.583	179.178	36.4556
0.620766	0.0866397	26	4	2005	889.563	774.494	560.244	410.417	324.056	209.8	78.6444
0.627488	0.03143	26	4	2006	889.563	1274.53	927.45	596.611	399.544	273.511	99.7444
0.609031	0.0475833	26	4	2007	889.563	1062.22	816.456	656.483	522.272	309.689	109.628
0.742383	0.0366897	26	4	2008	889.563	776.05	560.689	420.628	328.117	195.072	47.0889
0.75511	0.0313188	26	4	2009	889.563	20.1722	55.9778	59.4333	76.2222	92.4611	13.6167
0.856648	0.028815	26	4	2010	889.563	641.883	553.139	462.45	358.661	230.156	89.8167
0.721672	0.02302	26	4	2011	889.563	-233.044	-76.6222	20.4944	64.4167	87.4778	55.0111
0.485517	0.0448867	26	4	2012	889.563	44.4389	26.8	86.5722	134.561	111.583	71.7444
0.600294	0.0422893	26	4	2013	889.563	917.35	656.406	438.606	299.272	165.828	26.15
0.679592	0.0371398	26	4	2014	889.563	781.1	619.633	471.089	317.711	197.106	59.9833
0.627155	0.0724222	26	8	1993	753.976	907.678	705.278	552.167	380.339	256.156	77.3111
0.678924	0.0687346	26	8	1994	753.976	843.422	615.278	429.444	291.211	172.633	34.6333
0.736211	0.0425301	26	8	1995	753.976	765.044	548.017	328.033	144.606	35.5167	0.883333
0.684056	0.0753197	26	8	1996	753.976	873.922	630.056	442.528	277.839	150.944	33.0889
0.867578	0.040953	26	8	1997	753.976	864.794	616.633	421.206	303.683	205.489	55.6944
0.669549	0.0389991	26	8	1998	753.976	341.928	244.4	201.067	170.372	114.689	32.3944
0.760749	0.0513148	26	8	1999	753.976	945.972	739.361	546.583	359.372	160.461	53.8722
0.613847	0.0368753	26	8	2000	753.976	890.222	686.311	578.706	430.967	257.3	89.7722
0.637617	0.0649586	26	8	2001	753.976	1207.04	905.072	689.594	461.483	212.406	33.1944
0.834017	0.0281135	26	8	2002	753.976	986.517	716.711	480.644	312.322	211.678	67.6111
0.82057	0.0408944	26	8	2003	753.976	159.761	248.028	257.894	180.767	97.6833	31.05
0.683468	0.0408401	26	8	2004	753.976	23.1389	126.494	204.339	244.694	165.011	36.4556
0.70542	0.0536971	26	8	2005	753.976	742.272	528.856	375.417	290.167	178.967	69.7556
0.611235	0.0483766	26	8	2006	753.976	1262.31	922.172	589.667	392.6	250.456	81.9667
0.651988	0.0508132	26	8	2007	753.976	1061.67	820.344	658.428	526.161	301.633	102.406
0.840066	0.0150396	26	8	2008	753.976	792.994	574.578	439.239	329.228	199.517	50.7
0.757452	0.0334284	26	8	2009	753.976	88.2278	107.367	94.9889	101.5	90.2389	13.6167
0.856575	0.0290444	26	8	2010	753.976	671.328	579.528	479.95	355.05	229.6	91.2056
0.706132	0.0199183	26	8	2011	753.976	-113.322	21.1556	98.55	121.917	121.644	58.6222
0.662808	0.0271783	26	8	2012	753.976	30.2722	47.9111	96.2944	130.95	104.361	63.6889
0.51111	0.0553931	26	8	2013	753.976	736.794	519.183	341.939	235.106	119.994	7.26111
0.593273	0.0337099	26	8	2014	753.976	643.6	521.578	404.422	279.656	174.606	56.9278
0.602248	0.0828437	26	13	1993	510.965	1011.85	781.95	610.45	426.25	275.55	83.1
0.39577	0.0977003	26	13	1994	510.965	995.7	767.05	557.85	358.95	189.9	34.7
0.734889	0.0560531	26	13	1995	510.965	896.1	701.65	479.8	276.3	135.55	37.6
0.653776	0.0716285	26	13	1996	510.965	1048.45	806.35	609.75	418.5	235.3	35.85
0.687622	0.0857999	26	13	1997	510.965	1012.15	766.95	549.55	385.75	242.3	60.65
0.451464	0.0745811	26	13	1998	510.965	585.1	486.7	408.6	325.4	228.45	42.5
0.722474	0.074536	26	13	1999	510.965	1108.1	870.6	663.1	414.4	198.65	60.15
0.547321	0.0803837	26	13	2000	510.965	966.1	761	644	468.6	274.75	85.6
0.682371	0.0507086	26	13	2001	510.965	1229.05	964.4	756.65	527.45	278.7	66.45
0.734174	0.0531479	26	13	2002	510.965	848.1	635.4	428.6	292.5	195.2	66.2
0.702903	0.0860675	26	13	2003	510.965	145.2	269.55	315.75	241.3	133.4	39.55
0.287654	0.0837875	26	13	2004	510.965	-160.55	-8.3	111.05	183.75	152.75	29.8
0.703082	0.0708278	26	13	2005	510.965	738.85	556.85	402.75	311.25	203.25	84.6
0.717373	0.0451244	26	13	2006	510.965	1190.3	909.9	606.45	416.2	260.1	90.8
0.54526	0.0691335	26	13	2007	510.965	1072.7	845.5	697	549.35	329.2	110.1
0.64124	0.0548826	26	13	2008	510.965	710.15	542	432.4	328.05	192.1	42.75
0.298615	0.0908609	26	13	2009	510.965	237.1	150.7	95.25	127.6	113.25	15.85
0.680685	0.0682294	26	13	2010	510.965	665.75	583.2	485.7	337.2	199.5	86.9
0.45541	0.0475438	26	13	2011	510.965	445	467.8	395.65	266.95	138.55	50.6
0.286475	0.11092	26	13	2012	510.965	19	83.4	137.5	155.7	120.55	60.8
0.386303	0.0697425	26	13	2013	510.965	675.85	507.65	371.7	280.7	169.2	32.8
0.328839	0.0798014	26	13	2014	510.965	671.8	566.35	443.6	311.55	204.95	61.6

## Sheet: Metadata
Individual spreadsheets in this workbook correspond to .csv input files identified in the S1 File (Statistical Appendix).
Worksheet	Description
		Variable	Description
MCUDistDisAllSpp	Calculated dissimilarities, difference in degree days and physical distance between sites
	Dissimilarities are generated from code in the statistical appendix (section A)	DistanceAv	The Bray-Curtis dissimilarity, average from the 500 resampling runs (range 0-1.0)
	These dissimilarities were calculated using all species in the database	Distancesd	The Bray-Curtis dissimilarity, standard deviation from the 500 resampling runs
		Site1	Pool # for one of the two sites being compared
		Site2	Pool # for the other of the two sites being compared
		Year	Year of the comparison
		Distance	Physical distance in river km
		DD0Diff	different in degree days >0°C between the two sites being compared
		DD5Diff	different in degree days >5°C between the two sites being compared
		DD10Diff	different in degree days >10°C between the two sites being compared
		DD15Diff	different in degree days >15°C between the two sites being compared
		DD20Diff	different in degree days >20°C between the two sites being compared
		DD25Diff	different in degree days >25°C between the two sites being compared
MCUDistDis	Calculated dissimilarities, difference in degree days and physical distance between sites
	Dissimilarities are generated from code in the statistical appendix (section A)	DistanceAv	The Bray-Curtis dissimilarity, average from the 500 resampling runs (range 0-1.0)
	These dissimilarities were calculated using only species that made up >1% of the catch in at least 1 pool	Distancesd	The Bray-Curtis dissimilarity, standard deviation from the 500 resampling runs
		Site1	Pool # for one of the two sites being compared
		Site2	Pool # for the other of the two sites being compared
		Year	Year of the comparison
		Distance	Physical distance in river km
		DD0Diff	different in degree days >0°C between the two sites being compared
		DD5Diff	different in degree days >5°C between the two sites being compared
		DD10Diff	different in degree days >10°C between the two sites being compared
		DD15Diff	different in degree days >15°C between the two sites being compared
		DD20Diff	different in degree days >20°C between the two sites being compared
		DD25Diff	different in degree days >25°C between the two sites being compared
